# Supplementary material for: Mapping and Identifying a Candidate Gene (Bnmfs) for Female-Male Sterility through Whole-Genome Resequencing and RNA-Seq in Rapeseed (Brassica napus L.)
Source: Front Plant Sci. 2017 Dec 13;8:2086. doi: 10.3389/fpls.2017.02086 (PMC5733364; doi:10.3389/fpls.2017.02086)
Supplement: Supplementary file 1 [file Table1.XLSX]

## Sheet: Sheet1
Table S1 Primer Sequences of SSR and InDel Markers Linked to Bnmfs
Markers name	Primer-F(5'-3')	Primer-R(5'-3')	Product Size（bp)	Marker	Alteration Site
Na10-G06	TGAGAAGGGGAACAGTCGAG	TGTGTTGTTTTGGCTTTTGG	227	SSR
SSR 10	GCCAACTTTCCCTTTCCA	TTTCCTCTTGCGTTACCTG	190	SSR
SSR 14	GATTTGTTTCCTTTCTTTTG	CATACCCTTTTGCTTCCA	270	SSR
SSR 18	GGATTCACGAACCCATTT	GTCACAAGAGCCAACTGC	170	SSR
SSR 19	GCCAACATTATTCTCAGTCG	TTAGATGAAACAGCCAACG	264	SSR
SSR 89	CGATGCCCTAAATCTCAG	CCTTACCACCACTTTCTCC	201	SSR
Indel 36	CTTATGGCAATTTTCAAAGC	TTCTTAAGGGCTGATGTTGT	146	Indel	GAGC-G
Indel 38	TTCTAGGTCTCTTGCTGCTC	AATCTCAGGGCATAGATTGA	122	Indel	A-AT
Indel 39	CTCCCTGATGGAAATAAATG	GAAGGTGTGTTCCTTACCAA	116	Indel	T-TTA
Indel 44	CGATGATATGAAACAAAGCTC	ATGCTGTCTAGTTCAAAGCC	104	Indel	AGGGCTAT-A
Indel 45	GGCTATACATGGCTTTGAAC	CAGCTTTTAGTGTGGAGGAG	125	Indel	TA-T
Indel 62	CATTTAAGTTTGTTTTGGTCA	AGAGAAATTCCTCAGGATAGA	87	Indel	AT-A
