# Supplementary material for: Mapping and Identifying a Candidate Gene (Bnmfs) for Female-Male Sterility through Whole-Genome Resequencing and RNA-Seq in Rapeseed (Brassica napus L.)
Source: Front Plant Sci. 2017 Dec 13;8:2086. doi: 10.3389/fpls.2017.02086 (PMC5733364; doi:10.3389/fpls.2017.02086)
Supplement: Supplementary file 2 [file Table2.XLSX]

## Sheet: Sheet1
TABLE S2 Sequencing and assembly statistics for the transcriptome data of the six fertile flower buds and sterile flower buds.
Sample	No.of reads	No.of basepairs	No.of clean reads	Filter percentage	No.of mapped reads	Mapped percentage
Mutant	60360196	9054029400	60174982	0.9969	38600152	63.95
	59077848	8861677200	58852754	0.9962	37771995	63.94
	63177712	9476656800	62877414	0.9952	40028538	63.33
Wild-type	54225744	8133861600	54001404	0.9959	34486032	63.60
	74085170	11112775500	73814844	0.9964	47271563	63.81
	69972210	10495831500	69721018	0.9964	44885996	64.15
No. is short for number
