# Supplementary material for: Mapping and Identifying a Candidate Gene (Bnmfs) for Female-Male Sterility through Whole-Genome Resequencing and RNA-Seq in Rapeseed (Brassica napus L.)
Source: Front Plant Sci. 2017 Dec 13;8:2086. doi: 10.3389/fpls.2017.02086 (PMC5733364; doi:10.3389/fpls.2017.02086)
Supplement: Supplementary file 3 [file Table3.XLSX]

## Sheet: Sheet1
TABLE S3 Expression of the differentially expressed unigenes
ID	Brassica nupus ID	FPKM(Fertile buds)	FPKM(Sterile buds)	FDR	Log2(FC)	P-value
gene42902	BnaC03g56870D	19.17	1.94667	0.0161919	3.29977	0.000184055
gene42518	BnaC03g56670D	0.516667	0.07	0.0321356	2.88381	0.000451079
gene8462	BnaC03g57030D	2.79667	0.91	0.0681138	1.61977	0.00120798
gene34521	BnaC03g57130D	5.43667	2.16333	0.137964	1.32947	0.00313041
gene4183	BnaC03g57070D	4.28333	6.88	0.149201	-0.683675	0.0035145
gene8457	BnaC03g57050D	0.21	0.53	0.165886	-1.3356	0.00403714
gene61047	BnaC03g56850D	8.41667	5.86333	0.320186	0.521528	0.0111223
gene8461	BnaC03g57040D	4.14333	2.26	0.327169	0.874469	0.0114841
gene42948	BnaC03g56520D	6.66333	3.27	0.372053	1.02695	0.0141349
gene31110	BnaC03g57110D	6.88333	10.58	0.428984	-0.62016	0.0185763
gene42931	BnaC03g56620D	0.173333	0.01	0.429341	4.11548	0.0186279
gene42886	BnaC03g57010D	1.01333	0.173333	0.589514	2.54749	0.0356155
gene67651	BnaC03g56640D	1.81333	3.35333	0.613428	-0.886952	0.0391823
gene34517	BnaC03g57080D	0.203333	0.04	0.660142	2.34577	0.0470556
gene42949	BnaC03g56510D	2.42667	3.46333	0.705096	-0.513185	0.0554488
gene36684	BnaC03g56310D	6.53667	8.46	0.784781	-0.372103	0.0746171
gene8452	BnaC03g57060D	8.95333	11.6067	0.792647	-0.374457	0.076801
gene36675	BnaC03g56370D	33.9033	24.9567	0.802749	0.442002	0.0792782
gene42889	BnaC03g56980D	0.133333	0.04	0.811371	1.73697	0.0814974
gene31105	BnaC03g57160D	5.84333	7.40333	0.812065	-0.341383	0.0817622
gene92550	BnaC03g56960D	8.96667	11.97	0.873644	-0.416779	0.104705
gene31040	BnaC03g56220D	10.8533	13.7	0.877811	-0.336038	0.106232
gene36690	BnaC03g56240D	20.4233	24.4567	0.947682	-0.260009	0.151162
gene34520	BnaC03g57120D	1.48667	2.25	0.955133	-0.597844	0.15763
gene42947	BnaC03g56530D	256.747	217.097	0.967293	0.242008	0.169352
gene55264	BnaC03g56010D	3.98	3.03333	0.968341	0.391864	0.169829
gene42944	BnaC03g56560D	3.78	4.77333	0.991452	-0.336611	0.190724
gene36676	BnaC03g56360D	9.61	8.07333	0.993397	0.251372	0.19382
gene90344	BnaC03g56070D	0.143333	0.176667	1	-0.301656	0.710218
gene31019	BnaC03g56080D	26.5567	25.58	1	0.0540578	0.76296
gene54830	BnaC03g56090D	24.74	24.5633	1	0.0103391	0.953188
gene8281	BnaC03g56100D	0.001	0.01	1	-3.32193	0.396442
gene54829	BnaC03g56120D	0.001	0.0533333	1	-5.73697	0.28501
gene54828	BnaC03g56130D	2.35333	2.23	1	0.077662	0.926143
gene54826	BnaC03g56150D	5.31	4.92667	1	0.1081	0.686823
gene54823	BnaC03g56160D	21.8167	19.5533	1	0.158016	0.412511
gene36695	BnaC03g56180D	1.71	1.39	1	0.298911	0.38611
gene36699	BnaC03g56190D	7.74667	6.18	1	0.325969	0.306048
gene36698	BnaC03g56210D	3.68667	3.92333	1	-0.0897629	0.759397
gene31145	BnaC03g56230D	0.001	0.001	1	0	1
gene36689	BnaC03g56250D	6.56333	7.3	1	-0.153468	0.47035
gene46313	BnaC03g56260D	0.001	0.001	1	0	1
gene36685	BnaC03g56280D	1.95667	2.41	1	-0.300635	0.342019
gene39346	BnaC03g56290D	0.243333	0.276667	1	-0.185215	0.809257
gene36680	BnaC03g56330D	33.5567	32.9	1	0.0285118	0.87165
gene31052	BnaC03g56340D	0.86	0.646667	1	0.411314	0.38837
gene36677	BnaC03g56350D	0.383333	0.25	1	0.616671	0.29224
gene18555	BnaC03g56380D	0.0266667	0.001	1	4.73697	0.556739
gene80684	BnaC03g56390D	0.183333	0.16	1	0.196397	0.757427
gene36672	BnaC03g56410D	5.23667	5.27667	1	-0.0109781	0.967258
gene6827	BnaC03g56420D	0.973333	1.09	1	-0.163322	0.656023
gene36668	BnaC03g56440D	0.0233333	0.0633333	1	-1.44057	0.24104
gene36667	BnaC03g56450D	13.7067	16.2567	1	-0.246154	0.253079
gene36666	BnaC03g56460D	3.4	3.18667	1	0.0934866	0.773969
gene89285	BnaC03g56470D	0.001	0.001	1	0	1
gene89289	BnaC03g56480D	0.001	0.001	1	0	1
gene89290	BnaC03g56490D	0.05	0.0266667	1	0.906891	0.775015
gene42946	BnaC03g56540D	0.95	0.963333	1	-0.0201076	1
gene42945	BnaC03g56550D	4.64	4.74	1	-0.0307623	0.894925
gene42943	BnaC03g56570D	4.25667	3.53333	1	0.268694	0.426278
gene42941	BnaC03g56580D	0.436667	0.496667	1	-0.185746	0.819966
gene30548	BnaC03g56590D	4.37333	3.89	1	0.168963	0.591056
gene42938	BnaC03g56600D	0.336667	0.353333	1	-0.069709	1
gene42937	BnaC03g56610D	0.273333	0.553333	1	-1.01749	0.274404
gene30315	BnaC03g56630D	8.95333	9.79667	1	-0.129866	0.561951
gene112108	BnaC03g56650D	0.001	0.001	1	0	1
gene67654	BnaC03g56660D	0.001	0.001	1	0	1
gene91063	BnaC03g56680D	0.001	0.001	1	0	1
gene67657	BnaC03g56690D	0.51	0.403333	1	0.338525	0.665481
gene77700	BnaC03g56700D	0.673333	0.61	1	0.142512	0.836221
gene77699	BnaC03g56710D	12.43	11.9833	1	0.052797	0.83416
gene42909	BnaC03g56740D	0.001	0.001	1	0	1
gene42907	BnaC03g56760D	0.39	0.31	1	0.331206	0.680764
gene42910	BnaC03g56790D	4.79333	6.02333	1	-0.329533	0.277709
gene61046	BnaC03g56800D	0.001	0.001	1	0	1
gene67410	BnaC03g56810D	0.0733333	0.0933333	1	-0.347923	1
gene47173	BnaC03g56840D	19.5567	19.76	1	-0.0149225	0.939792
gene42901	BnaC03g56880D	0.00666667	0.01	1	-0.584963	1
gene42900	BnaC03g56890D	0.13	0.116667	1	0.156119	0.918151
gene42899	BnaC03g56900D	4.09	5.08333	1	-0.313674	0.367078
gene42898	BnaC03g56910D	0.496667	0.396667	1	0.324351	0.499615
gene42895	BnaC03g56930D	0.0733333	0.1	1	-0.447459	0.83467
gene42894	BnaC03g56940D	39.5	35.0633	1	0.171889	0.334643
gene42892	BnaC03g56950D	0.48	0.646667	1	-0.429988	0.431223
gene42890	BnaC03g56970D	4.47333	3.9	1	0.197876	0.47638
gene42888	BnaC03g56990D	0.12	0.223333	1	-0.896164	0.427484
gene61060	BnaC03g57000D	24.67	25.59	1	-0.0528224	0.77951
gene31144	BnaC03g57020D	0.001	0.001	1	0	1
gene34518	BnaC03g57090D	0.001	0.001	1	0	1
gene90305	BnaC03g57100D	3.05	3.68	1	-0.270897	0.400674
gene31107	BnaC03g57140D	12.5433	14.9533	1	-0.253546	0.218997
gene31152	BnaC03g57150D	0.001	0.001	1	0	1
gene31104	BnaC03g57170D	0.001	0.001	1	0	1
gene31103	BnaC03g57180D	5.83667	5.56667	1	0.068331	0.751114
The yellow box indicate the validation genes
