# Supplementary material for: Mapping and Identifying a Candidate Gene (Bnmfs) for Female-Male Sterility through Whole-Genome Resequencing and RNA-Seq in Rapeseed (Brassica napus L.)
Source: Front Plant Sci. 2017 Dec 13;8:2086. doi: 10.3389/fpls.2017.02086 (PMC5733364; doi:10.3389/fpls.2017.02086)
Supplement: Supplementary file 4 [file Table4.XLSX]

## Sheet: Sheet1
TABLE S4 Gene annotations of 114 genes on C3 (from 45.34 Mb to 46.45 Mb)
B.napus-ID	ID	TAIR-ID	e-value	Begin	End	Description
BnaC03g56060D	GSBRNA2T00144121001		null	45354626	45355477
BnaC03g56070D	GSBRNA2T00144122001	AT3G46530	3e-49	45361849	45362475	Disease resistance protein，RPP13
BnaC03g56080D	GSBRNA2T00144123001	AT3G46740	0	45363342	453661787	TOC75-III，translocon at the outer enevlope membrance of chloroplasts
BnaC03g56090D	GSBRNA2T00144124001	AT3G46740	9e-08	45366277	45366763	TOC75-III，translocon at the outer enevlope membrance of chloroplasts
BnaC03g56100D	GSBRNA2T00144125001	AT4G01730	3e-10	45368130	45369718	zincion，A new fluorescent nanosensor family
BnaC03g56110D	GSBRNA2T00144126001		null	45374218	45374797
BnaC03g56120D	GSBRNA2T00144127001	AT3G46750,	7e-159	45376636	45378207	unknown,
BnaC03g56130D	GSBRNA2T00144128001	AT3G42630	0	45386706	45388614	pentatricopeptide，young seedling albino
BnaC03g56140D	GSBRNA2T00144132001		null	45401355	45401768
BnaC03g56150D	GSBRNA2T00144133001	AT5G59160	0	45402519	45404810	TOPP2，Phosphatidic acid
BnaC03g56160D	GSBRNA2T00144134001	AT3G46830	5e-142	45417700	45419695	ATRAB11A，a small GTP-Binding protein
BnaC03g56170D	GSBRNA2T00144138001	AT5G62700	0	45506075	45508298	TUB3，Reliable Force Aggregation
BnaC03g56180D	GSBRNA2T00144142001	AT3G46930	0	45519112	45521089	kinase
BnaC03g56190D	GSBRNA2T00144143001	AT3G46940	2e-93	45521209	45521799	deoxyuridine，5'-triphosphate
BnaC03g56200D	GSBRNA2T00144144001	AT3G46950	9e-52	45522031	45522698	mitochondrial transcription
BnaC03g56210D	GSBRNA2T00144145001	AT3G46950	3e-67	45522757	45523473	mitochondrial transcription
BnaC03g56220D	GSBRNA2T00144146001	AT3G46960	0	45523541	45530525	ATP Binding
BnaC03g56230D	GSBRNA2T00144147001	AT2G19550	7e-15	45530910	45531146	esterase/lipase/thioesterase family
BnaC03g56240D	GSBRNA2T00144150001	AT3G46970	0	45547623	45542583	PHS2，ATPHS2
BnaC03g56250D	GSBRNA2T00144151001	AT3G46980	0	45543123	45546109	transporter-rel，PHT4;3
BnaC03g56260D	GSBRNA2T00144155001	AT1G79380	9e-18	45573186	45575063	copine-related
BnaC03g56270D	GSBRNA2T00144156001	AT3G46990	2e-20	45583997	45584283	unknown protein
BnaC03g56280D	GSBRNA2T00144157001.	AT3G46990	3e-123	45584345	45585583	unknown protein
BnaC03g56290D	GSBRNA2T00144158001	AT1G69440	1e-27	45586903	45588029	AGO7,ZIP; Leaf Morphology
BnaC03g56300D	GSBRNA2T00144159001		null	45588189	45589353
BnaC03g56310D	GSBRNA2T00144161001	AT3G47000	0	45592544	45595492	glycosyl hydrolase
BnaC03g56320D	GSBRNA2T00144162001		null	45596080	45597573
BnaC03g56330D	GSBRNA2T00144163001	AT5G49650	0	45607511	45610398	xylulose kinase
BnaC03g56340D	GSBRNA2T00144165001	AT3G47010	0	45632601	45635259	hydrolase,hydrolyzing
BnaC03g56350D	GSBRNA2T00144170001	AT3G47000	0	45678222	45680676	glycosyl hydrolase
BnaC03g56360D	GSBRNA2T00144171001	AT3G47060	0	45682597	45686436	ftsh7
BnaC03g56370D	GSBRNA2T00144172001	AT3G47070	4e-29	45686490	45687102	unknown protein
BnaC03g56380D	GSBRNA2T00144173001	AT2G07240	2e-10	45691884	45692819	cysteine-type peptidase
BnaC03g56390D	GSBRNA2T00144174001		null	45692870	45693358
BnaC03g56400D	GSBRNA2T00144175001		null	45693434	45693864
BnaC03g56410D	GSBRNA2T00144176001	AT3G47080	0	45704066	45706175	binding GO:0005488
BnaC03g56420D	GSBRNA2T00144178001	AT3G47580	1e-75	45723348	45724896	leucine-rich repeat
BnaC03g56430D	GSBRNA2T00144179001	AT3G47110	2e-47	45725029	45725693	leucine-rich repeat
BnaC03g56440D	GSBRNA2T00144180001	AT3G47110	0	45733385	45736534	leucine-rich repeat
BnaC03g56450D	GSBRNA2T00144181001	AT3G47120	1e-142	45737335	45738796	RNA recognition
BnaC03g56460D	GSBRNA2T00144182001	AT3G47160	7e-177	45739870	45742071	protein binding
BnaC03g56470D	GSBRNA2T00144185001	AT4G04910	0	45764840	45770588	NSF
BnaC03g56480D	GSBRNA2T00144186001	AT4G04900	3e-36	45783867	45784912	RIC10
BnaC03g56490D	GSBRNA2T00144189001	AT4G24040	3e-98	45795535	45797399	ATTRE1,TRE1;
BnaC03g56500D	GSBRNA2T00056970001		null	45802467	45802791
BnaC03g56510D	GSBRNA2T00056971001	AT1G13940	0	45816721	45819611	unknown protein
BnaC03g56520D	GSBRNA2T00056972001	AT1G13930	6e-47	45825279	45825665	Involved in response to salt stress
BnaC03g56530D	GSBRNA2T00056973001	AT1G13930	3e-56	45829989	45830865	Involved in response to salt stress
BnaC03g56540D	GSBRNA2T00056974001	AT1G13920	5e-117	45838610	45840354	remorin family
BnaC03g56550D	GSBRNA2T00056975001	AT1G13900	0	45841049	45844072	calcineurin-like phosphoesterase
BnaC03g56560D	GSBRNA2T00056976001	AT1G13880	0	45844587	45846722	ELM2 domain-containi
BnaC03g56570D	GSBRNA2T00056977001	AT1G13870	3e-141	45846910	45848309	DRL1
BnaC03g56580D	GSBRNA2T00056978001	AT2G03505	6e-50	45850328	45851035	glycosyl hydrolase
BnaC03g56590D	GSBRNA2T00056980001	AT1G20480	3e-54	45854678	45855821	4-coumarate--CoA ligase
BnaC03g56600D	GSBRNA2T00056981001	AT5G43690	1e-133	45856322	45857311	sulfotransferase family
BnaC03g56610D	GSBRNA2T00056982001	AT2G27570	7e-78	45859418	45860407	sulfotransferase family
BnaC03g56620D	GSBRNA2T00056986001	AT5G43690	2e-116	45897263	45898243	sulfotransferase family
BnaC03g56630D	GSBRNA2T00056988001	AT1G26270	0	45910382	45913032	phosphatidylinositol 3-
BnaC03g56640D	GSBRNA2T00056989001	AT1G26310	2e-127	45928897	45932271	CAL,CAL1
BnaC03g56650D	GSBRNA2T00056993001		null	45940644	45944579
BnaC03g56660D	GSBRNA2T00056994001	AT1G26360	0	45946539	45948585	ATMES13,MES13
BnaC03g56670D	GSBRNA2T00056995001	AT1G26370	0	45950284	45953258	RNA helicase
BnaC03g56680D	GSBRNA2T00056996001	AT5G36250	6e-71	45957431	45958058	protein phosphatase
BnaC03g56690D	GSBRNA2T00057001001	AT1G32690	5e-87	45979912	45980499	unknown protein
BnaC03g56700D	GSBRNA2T00057003001	AT5G46100	0	45992559	45993977	pentatricopeptide(PPR)
BnaC03g56710D	GSBRNA2T00057004001	AT5G46090	9e-111	45994062	45994715	unknown protein
BnaC03g56720D	GSBRNA2T00057006001	AT5G44600	8e-177	45999219	46001084	unknown protein
BnaC03g56730D	GSBRNA2T00057007001		null	46008600	46008848
BnaC03g56740D	GSBRNA2T00057009001	AT1G13200	0	46023965	46025188	F-box family
BnaC03g56750D	GSBRNA2T00057010001		null	46029339	46029506
BnaC03g56760D	GSBRNA2T00057011001	AT1G10630	5e-32	46033088	46034571	ATARFA1F
BnaC03g56770D	GSBRNA2T00057012001	AT3G60040	6e-16	46035964	46037235	F-box family
BnaC03g56780D	GSBRNA2T00057013001	AT5G05330	5e-09	46037285	46037856	DNA binding
BnaC03g56790D	GSBRNA2T00057014001	AT5G44600	1e-59	46039736	46051173	unknown protein
BnaC03g56800D	GSBRNA2T00057018001	AT1G13200	2e-39	46075679	46076600	F-box family
BnaC03g56810D	GSBRNA2T00057020001	AT5G33330	1e-20	46084607	46085227	RNase H
BnaC03g56820D	GSBRNA2T00057022001	AT1G13200	0	46090383	46091606	F-box family
BnaC03g56830D	GSBRNA2T00057023001		null	46093146	46093337
BnaC03g56840D	GSBRNA2T00057024001	AT1G24120	2e-59	46098742	46102707	ARL1
BnaC03g56850D	GSBRNA2T00057025001	AT1G13180	0	46105056	46107843	DIS1,ARP3
BnaC03g56860D	GSBRNA2T00057026001		null	46110054	46111046
BnaC03g56870D	GSBRNA2T00057027001	AT1G13150	0	46111801	46113381	CYP86C4
BnaC03g56880D	GSBRNA2T00057029001	AT1G13130	3e-158	46116817	46119611	glycosyl hydrolase
BnaC03g56890D	GSBRNA2T00057030001	AT1G13090	0	46120643	46122202	CYP71B28
BnaC03g56900D	GSBRNA2T00057032001	AT1G13080	0	46128451	46136161	CYP71B2
BnaC03g56910D	GSBRNA2T00057033001	AT1G13080	0	46137520	46139098	CYP71B2
BnaC03g56920D	GSBRNA2T00057034001		null	46147723	46147917
BnaC03g56930D	GSBRNA2T00057036001	AT1G13080	0	46154369	46155970	CYP71B2
BnaC03g56940D	GSBRNA2T00057037001	AT3G26340	0	46156193	46158573	20S proteasome
BnaC03g56950D	GSBRNA2T00057038001	AT1G13040	0	46159122	46162536	pentatricopeptide(PPR)
BnaC03g56960D	GSBRNA2T00057039001	AT1G13020	3e-131	46163350	46165680	eukaryotic translation
BnaC03g56970D	GSBRNA2T00057040001	AT1G12990	0	46167486	46169576	glycosyl transferase
BnaC03g56980D	GSBRNA2T00057042001	AT1G12950	0	46175717	46178666	MATE efflux
BnaC03g56990D	GSBRNA2T00057044001	AT1G12940	0	46179989	46181784	ATNRT2.5
BnaC03g57000D	GSBRNA2T00057046001	AT1G12920	9e-41	46196705	46198462	ERF1-2
BnaC03g57010D	GSBRNA2T00057047001	AT1G12860	4e-169	46198664	46200727	SCRM2,ICE2
BnaC03g57020D	GSBRNA2T00024797001	AT1G16260	4e-167	46212319	46217360	protein kinase
BnaC03g57030D	GSBRNA2T00024796001	AT1G29840	6e-165	46218872	46220604	esterase/lipase/thioesterase family
BnaC03g57040D	GSBRNA2T00024795001	AT3G47590	8e-176	46224646	46226410	esterase/lipase/thioesterase family
BnaC03g57050D	GSBRNA2T00024794001	AT3G47580	0	46227208	46230436	leucine-rich repeat
BnaC03g57060D	GSBRNA2T00024789001	AT3G47610	0	46242094	46244436	transcription regulator
BnaC03g57070D	GSBRNA2T00024785001	AT3G47620	2e-56	46277653	46279420	AtTCP14
BnaC03g57080D	GSBRNA2T00024782001	AT3G47630	0	46308552	46310388	nterPro DOMAIN/s: Mitochondrial matrix Mmp37
BnaC03g57090D	GSBRNA2T00024780001	AT1G34410	0	46329318	46332273	ARF21
BnaC03g57100D	GSBRNA2T00024775001	AT3G47640	3e-16	46360935	46361322	basic helix-loop-heli
BnaC03g57110D	GSBRNA2T00024774001	AT3G47650	9e-55	46361632	46362671	bundle-sheath defective
BnaC03g57120D	GSBRNA2T00024773001	AT3G47670	2e-106	46362929	46363800	enzyme inhibitor
BnaC03g57130D	GSBRNA2T00024772001	AT4G10270	6e-46	46367307	46367573	wound-responsive family
BnaC03g57140D	GSBRNA2T00024771001	AT3G47690	9e-175	46375035	46377324	ATEB1A,EB1A,
BnaC03g57150D	GSBRNA2T00024770001	AT1G34310	1e-101	46394331	46399279	ARF12
BnaC03g57160D	GSBRNA2T00024769001	AT3G47700	0	46400297	46403124	MAG2
BnaC03g57170D	GSBRNA2T00024766001	AT3G47710	1e-46	46427829	46428603	bHLH family
BnaC03g57180D	GSBRNA2T00024765001	AT3G47730	0	46434921	46439482	ATATH1,ATH1
BnaC03g57190D	GSBRNA2T00024764001	AT3G47750	0	46434921	46439482	ATATH3,ABCA4
